# Supplementary material for: Myogenin controls via AKAP6 non-centrosomal microtubule-organizing center formation at the nuclear envelope
Source: eLife. 2021 Oct 4;10:e65672. doi: 10.7554/eLife.65672 (PMC8523159; doi:10.7554/eLife.65672)
Supplement: Figure 2—source data 3. [file elife-65672-fig2-data3.zip]

Archive with 2 entries (2 files):
- Figure 2 source data 3/alpha-isoform ChIP PCR raw.tif
- Figure 2 source data 3/BeckerR_Figure 2 -  source data 3.pdf
