# Supplementary material for: Myogenin controls via AKAP6 non-centrosomal microtubule-organizing center formation at the nuclear envelope
Source: eLife. 2021 Oct 4;10:e65672. doi: 10.7554/eLife.65672 (PMC8523159; doi:10.7554/eLife.65672)
Supplement: Figure 2—figure supplement 1—source data 1. [file elife-65672-fig2-figsupp1-data1.zip]

Archive with 3 entries (3 files):
- FPHAVW~B/BeckerR_Figure 2 - figure supplement 1 - source data 1.pdf
- FPHAVW~B/Myod1 Gapdh raw.tif
- FPHAVW~B/Myog Gapdh raw.tif
