# Supplementary material for: Myogenin controls via AKAP6 non-centrosomal microtubule-organizing center formation at the nuclear envelope
Source: eLife. 2021 Oct 4;10:e65672. doi: 10.7554/eLife.65672 (PMC8523159; doi:10.7554/eLife.65672)
Supplement: Figure 4—source data 1. [file elife-65672-fig4-data1.zip]

Archive with 2 entries (2 files):
- Figure 4 source data 1/Akap6 beta-isoform ChIP PCR raw.tif
- Figure 4 source data 1/BeckerR_Figure 4 -  source data 1.pdf
