# Supplementary material for: Myogenin controls via AKAP6 non-centrosomal microtubule-organizing center formation at the nuclear envelope
Source: eLife. 2021 Oct 4;10:e65672. doi: 10.7554/eLife.65672 (PMC8523159; doi:10.7554/eLife.65672)
Supplement: Figure 4—source data 2. [file elife-65672-fig4-data2.zip]

Archive with 3 entries (3 files):
- Figure 4 source data 2/Akap6 beta-isoform raw.tif
- Figure 4 source data 2/BeckerR_Figure 4 -  source data 2.pdf
- Figure 4 source data 2/Gapdh raw.tif
