# Supplementary material for: Myogenin controls via AKAP6 non-centrosomal microtubule-organizing center formation at the nuclear envelope
Source: eLife. 2021 Oct 4;10:e65672. doi: 10.7554/eLife.65672 (PMC8523159; doi:10.7554/eLife.65672)
Supplement: Figure 5—source data 2. [file elife-65672-fig5-data2.zip]

Archive with 5 entries (5 files):
- Figure 5 source data 2/BeckerR_Figure 5 - source data 2 5G.pdf
- Figure 5 source data 2/left blot AKAP6_Chemiluminescence_raw.tif
- Figure 5 source data 2/left blot AKAP6_Membrane with marker_raw.tif
- Figure 5 source data 2/right blot PCM1_Chemiluminescence_raw.tif
- Figure 5 source data 2/right blot PCM1_Membrane with marker_raw.tif
